# Supplementary material for: A High-Resolution VOC Emission Inventory for Gas Stations in a Typical Yangtze River Delta City: Implications for Ozone Formation, Secondary Organic Aerosol Formation, and Health Risks
Source: Toxics. 2026 Jun 1;14(6):486. doi: 10.3390/toxics14060486 (PMC13307540; doi:10.3390/toxics14060486)
Supplement: Supplementary file 1 [file toxics-14-00486-s001.zip]

Archive with 1 entries (1 files):
- toxics-4302111-supplementary.pdf
